# Supplementary material for: Road expansion risk predicts future hotspots of tropical deforestation
Source: Proc Natl Acad Sci U S A. 2025 Dec 22;122(52):e2502426122. doi: 10.1073/pnas.2502426122 (PMC12771565; doi:10.1073/pnas.2502426122)
Supplement: Supplementary file 2 — Code S01 (R) [file pnas.2502426122.sd01.r]

## Jayden Engert, PhD Thesis Data Chapter 2 - 3, 2023-2024
## Build a randomforest model to identify drivers of and
#  predict road presence (based on SDM) to model road expansion
#  and its relationship to human impacts

# set wd and library relevant packages

options(java.parameters = "-Xmx356g")

setwd()

library(data.table)
library(dplyr)
library(ggplot2)

# read in the uneven combine function that is needed 
# (this code is copied at bottom of this script)
source("uneven_combine.R")


#######

## the main data sampling (getting 137 million cells, 47 million pres) is done
#  outside of R, in Arcmap, as Arcmap is better at this step

# Step 1: separate presence cells, convert to points, and take random samples
# Step 2: separate absence cells, randomly sample, and convert to points
#         (there is more of them so faster to do like this)
# Step 4: merge presence and absence samples, calculate XY coords
# Step 5: use extract multiple values tool to get data for model terms at each point
# Step 6: export attribute table as csv file (each csv file has 500k pres and 1mill abs)
#         (see manuscript Methods for further explanation of sampling structure)


#######

## build the randomforest models

library(randomForest)
library(foreach)
library(parallel)
library(doParallel)
library(itertools)


# read in the list of model training data files
train_files <- read.csv("mod_df_list_2.csv")


# read in the covariate list
covars <- read.csv("rdpa_x_vars.csv")

# x variable names
x_names <- covars$covar

# y variable name
y_name <- "rdpa"

# number of trees per fold
n_tree <- 45

# make sample size list (100000 of pres and abs)
smpsize <- c("0" = 100000, "1" = 100000)


# get lists of files for each iteration
ap_files <- train_files$ap
ba_files <- train_files$ba
ca_files <- train_files$ca

# we will build the following model structure: 60 folds, each fold with a random ap, ca, and ba input df
# the data files have already been allocated to a model, and to a fold in the model 


## MODEL NO.1: REDUCE NUMBER OF MODEL VARIABLES

#######

# set up cluster
nb_cores <- 15
clust <- makeCluster(nb_cores)
registerDoParallel(clust)

## The model is run through 60 iterations of different sample datasets

## Model Generation 1

for(i in 1:length(ba_files)){
    
    # get the data file names to bind
    ca_df <- ca_files[i]
    ba_df <- ba_files[i]
    ap_df <- ap_files[i]
    
    # read these files into a dataframe
    rdpa_x <- rbind(fread(ca_df, select = x_names, data.table = T),
                    fread(ba_df, select = x_names, data.table = T),
                    fread(ap_df, select = x_names, data.table = T)) %>% setDT()
    
    # make y frame
    rdpa_y <- rbind(fread(ca_df, select = "rdpa", data.table = T),
                    fread(ba_df, select = "rdpa", data.table = T),
                    fread(ap_df, select = "rdpa", data.table = T)) %>% setDT()
    
    ###
    
    # formulate the randomforest model
    base_rf <- foreach(ntree = rep(n_tree/nb_cores, nb_cores),
                       .combine = randomForest::combine,
                       .multicombine = T,
                       .packages = "randomForest") %dopar% {
                         randomForest(y = as.factor(rdpa_y$rdpa), 
                                      x = as.matrix(rdpa_x), 
                                      ntree = ntree, 
                                      importance = T,
                                      replace = T,
                                      mtry = round(sqrt(length(colnames(rdpa_x))),0),
                                      #weights = wts,
                                      sampsize = smpsize,
                                      #maxnodes = 10,
                                      norm.votes = F
                                      )}
    
    # then combine all the randomforests to output a final model
    if(i == 1) {out_rf <- base_rf}
    if(i > 1)  {out_rf <- uneven_combine(out_rf, base_rf)}                   
    
    # check progress
    print(i)
    
    
}


stopCluster(clust)

###

# get variable importance
import_long <- as.data.frame(importance(out_rf))
import_long$covar <- rownames(import_long)


## use these models to identify the important covariates

# summarise by finding the mean and minimum for both accuracy and gini
import_summ <- import %>% group_by(covar) %>% summarise(mean_acc  = mean(abs(MeanDecreaseAccuracy)),
                                                            min_acc   = min(abs(MeanDecreaseAccuracy)),
                                                            mean_gini = mean(MeanDecreaseGini),
                                                            sd_gini   = sd(MeanDecreaseGini),
                                                            min_gini  = min(MeanDecreaseGini))

# then add the grouping term from the covs df so we can find 
# the most important cov from each group (reduce potential vif)

# find both the highest mean gini and the highest minimum gini
import_summ <- left_join(import_summ, covars, by = c("covar" = "covar"))
import_summ_2 <- import_summ %>% group_by(group) %>% summarise(max_min_gini = max(min_gini),
                                                               max_mean_gini = max(mean_gini))
import_summ <- left_join(import_summ, import_summ_2)
import_summ <- subset(import_summ, min_gini == max_min_gini)

# make new cov list from this frame
new_x_names <- import_summ$covar


###


## MODEL NO.2: SECOND BASE MODEL, USE TO MAKE SAR TERM

################

# for prediction loop
pred_names <- c("rdpa","X","Y", new_x_names)

# set up cluster
nb_cores <- 15
clust <- makeCluster(nb_cores)
registerDoParallel(clust)

for(i in 1:length(ba_files)){
  
  # get the data file names to bind
  ca_df <- ca_files[i]
  ba_df <- ba_files[i]
  ap_df <- ap_files[i]
  
  # read these files into a dataframe
  rdpa_x <- rbind(fread(ca_df, select = new_x_names, data.table = T),
                  fread(ba_df, select = new_x_names, data.table = T),
                  fread(ap_df, select = new_x_names, data.table = T)) %>% setDT()
  
  # make y frame
  rdpa_y <- rbind(fread(ca_df, select = "rdpa", data.table = T),
                  fread(ba_df, select = "rdpa", data.table = T),
                  fread(ap_df, select = "rdpa", data.table = T)) %>% setDT()
  
  ###
  
  # formulate the randomforest model
  base_rf <- foreach(ntree = rep(n_tree/nb_cores, nb_cores),
                     .combine = randomForest::combine,
                     .multicombine = T,
                     .packages = "randomForest") %dopar% {
                       randomForest(y = as.factor(rdpa_y$rdpa), 
                                    x = as.matrix(rdpa_x), 
                                    ntree = ntree, 
                                    importance = T,
                                    replace = T,
                                    mtry = round(sqrt(length(colnames(rdpa_x))),0),
                                    #weights = wts,
                                    sampsize = smpsize,
                                    #maxnodes = 10,
                                    norm.votes = F
                       )}
  
  # then combine all the randomforests to output a final model
  if(i == 1) {out_rf <- base_rf}
  if(i > 1)  {out_rf <- uneven_combine(out_rf, base_rf)}                   
  
  # check progress
  print(i)
  
  
}


stopCluster(clust)

import <- as.data.frame(importance(out_rf))
import$covar <- rownames(import)
write.csv(import, file = "full_mod_g2_import.csv")

# export the model to use for prediction and SAR creation
saveRDS(out_rf, file = "full_mod_g2_complete.rds")


################################################################################

## Prediction loop to create SAR file:
#  predict and calculate residuals using R,
#  then export the prediction files into arcmap to merge together 
#  and calculate SAR term (using focal statistics)

# read in the relevant model
rf <- readRDS("full_mod_g2_complete.rds")

# read in and subset the file list
files <- read.csv("files.csv")
files <- subset(files, region == "ca")

# read names
names <- files$path

# write names
wrname <- files$write

# read in the mins and maxs for truncating (calculated in arcmap on raw data)
trunc <- read.csv("trunc_data_max_min.csv")

# subset
trunc <- subset(trunc, region == "ca")

# min and max
tmin <- subset(trunc, trunc == "min")
tmax <- subset(trunc, trunc == "max")


# now we want to loop through reading the file, predicting, calculating
# residuals, and writing

for(i in 1:length(names)){
  
  # read in the data
  df <- fread(names[i], data.table = T)
  
  gc() # so we have enough memory to predict
  
  # truncate high and low values
  df <- setDT(mutate(df, AdmBig = ifelse(AdmBig < tmin$AdmBig, tmin$AdmBig, ifelse(AdmBig > tmax$AdmBig, tmax$AdmBig, AdmBig)),
                     dem = ifelse(dem < tmin$dem, tmin$dem, ifelse(dem > tmax$dem, tmax$dem, dem)),
                     gdp_100k = ifelse(gdp_100k < tmin$gdp_100k, tmin$gdp_100k, ifelse(gdp_100k > tmax$gdp_100k, tmax$gdp_100k, gdp_100k)),
                     LithBig = ifelse(LithBig < tmin$LithBig, tmin$LithBig, ifelse(LithBig > tmax$LithBig, tmax$LithBig, LithBig)),
                     pacov = ifelse(pacov < tmin$pacov, tmin$pacov, ifelse(pacov > tmax$pacov, tmax$pacov, pacov)),
                     pdens_5k = ifelse(pdens_5k < tmin$pdens_5k, tmin$pdens_5k, ifelse(pdens_5k > tmax$pdens_5k, tmax$pdens_5k, pdens_5k)),
                     rain_cv_5k = ifelse(rain_cv_5k < tmin$rain_cv_5k, tmin$rain_cv_5k, ifelse(rain_cv_5k > tmax$rain_cv_5k, tmax$rain_cv_5k, rain_cv_5k)),
                     rgh_1k = ifelse(rgh_1k < tmin$rgh_1k, tmin$rgh_1k, ifelse(rgh_1k > tmax$rgh_1k, tmax$rgh_1k, rgh_1k)),
                     rivdist = ifelse(rivdist < tmin$rivdist, tmin$rivdist, ifelse(rivdist > tmax$rivdist, tmax$rivdist, rivdist)),
                     sbdod = ifelse(sbdod < tmin$sbdod, tmin$sbdod, ifelse(sbdod > tmax$sbdod, tmax$sbdod, sbdod)),
                     scec = ifelse(scec < tmin$scec, tmin$scec, ifelse(scec > tmax$scec, tmax$scec, scec)),
                     scfv = ifelse(scfv < tmin$scfv, tmin$scfv, ifelse(scfv > tmax$scfv, tmax$scfv, scfv)),
                     sclay = ifelse(sclay < tmin$sclay, tmin$sclay, ifelse(sclay > tmax$sclay, tmax$sclay, sclay)),
                     silt = ifelse(silt < tmin$silt, tmin$silt, ifelse(silt > tmax$silt, tmax$silt, silt)),
                     slope = ifelse(slope < tmin$slope, tmin$slope, ifelse(slope > tmax$slope, tmax$slope, slope)),
                     slope_pos = ifelse(slope_pos < tmin$slope_pos, tmin$slope_pos, ifelse(slope_pos > tmax$slope_pos, tmax$slope_pos, slope_pos)),
                     soc = ifelse(soc < tmin$soc, tmin$soc, ifelse(soc > tmax$soc, tmax$soc, soc)),
                     sph = ifelse(sph < tmin$sph, tmin$sph, ifelse(sph > tmax$sph, tmax$sph, sph)),
                     sthick = ifelse(sthick < tmin$sthick, tmin$sthick, ifelse(sthick > tmax$sthick, tmax$sthick, sthick)),
                     VegBig = ifelse(VegBig < tmin$VegBig, tmin$VegBig, ifelse(VegBig > tmax$VegBig, tmax$VegBig, VegBig))))
  
  # predict
  preds <- setDT(data.frame(preds = predict(rf, df, type = "prob"),
                            X = df$X,
                            Y = df$Y,
                            obs = df$rdpa))
  
  # calculate resids
  preds <- setDT(mutate(preds, resids = obs - preds.1))
  
  # export the file
  write.csv(preds, file = wrname[i])
  
  # check progress
  print(i)
  
}


##################


## Round 3: sar model

# read in sar data
ca_sar <- rast("ca_full_sar_1h.tif")
ap_sar <- rast("ap_full_sar_1h.tif")
ba_sar <- rast("ba_full_sar_1h.tif")

# read in the NEW covariate list
covars <- read.csv("rdpa_x_vars_reduced.csv")

# x variable names
x_names <- covars$covar

# make a df of full names to extract sar data with
all_names <- c("rdpa","X","Y", new_x_names)

# set up cluster
nb_cores <- 15
clust <- makeCluster(nb_cores)
registerDoParallel(clust)

for(i in 1:length(ba_files)){
  
  # get the data file names to bind
  ca_df <- ca_files[i]
  ba_df <- ba_files[i]
  ap_df <- ap_files[i]
  
  
  # read these files into a dataframe
  ca_data <- fread(ca_df, select = all_names, data.table = T)
  ap_data <- fread(ap_df, select = all_names, data.table = T)
  ba_data <- fread(ba_df, select = all_names, data.table = T)
  
  # extract the sar data for each df
  ca_data <- setDT(cbind(ca_data, data.frame(sar = extract(x = ca_sar, y = ca_data[,c("X","Y")])[2]))) %>% na.omit()
  ap_data <- setDT(cbind(ap_data, data.frame(sar = extract(x = ap_sar, y = ap_data[,c("X","Y")])[2]))) %>% na.omit()
  ba_data <- setDT(cbind(ba_data, data.frame(sar = extract(x = ba_sar, y = ba_data[,c("X","Y")])[2]))) %>% na.omit()
  
  # rename SAR column
  ca_data <- setDT(rename(ca_data, sar = "ca_full_sar_1h"))
  ap_data <- setDT(rename(ap_data, sar = "ap_full_sar_1h"))
  ba_data <- setDT(rename(ba_data, sar = "focal_mean"))
  
  # split into X and Y frames
  rdpa_x <- setDT(rbind(ca_data[,-c("rdpa", "X", "Y")],
                        ap_data[,-c("rdpa", "X", "Y")],
                        ba_data[,-c("rdpa", "X", "Y")]))
  
  rdpa_y <- data.frame(rdpa = rbind(ca_data[,"rdpa"],
                                    ap_data[,"rdpa"],
                                    ba_data[,"rdpa"]))
  
  ###
  
  # formulate the randomforest model
  base_rf <- foreach(ntree = rep(n_tree/nb_cores, nb_cores),
                     .combine = randomForest::combine,
                     .multicombine = T,
                     .packages = "randomForest") %dopar% {
                       randomForest(y = as.factor(rdpa_y$rdpa), 
                                    x = as.matrix(rdpa_x), 
                                    ntree = ntree, 
                                    importance = T,
                                    replace = T,
                                    mtry = round(sqrt(length(colnames(rdpa_x))),0),
                                    #weights = wts,
                                    sampsize = smpsize,
                                    #maxnodes = 10,
                                    norm.votes = F
                       )}
  
  
  # then combine all the randomforests to output a final model
  if(i == 1) {out_rf <- base_rf}
  if(i > 1)  {out_rf <- uneven_combine(out_rf, base_rf)}                   
  
  
  # check progress
  print(i)
  
  
}


stopCluster(clust)

# export the model
saveRDS(out_rf, file = "full_mod_g3_forpreds.rds")


##################

## Use this new model to predict across the whole study region 
#  and create raster files of predcitions to check performance 


################################################################################


# check performance and spatial auto-correlation

library(terra)
library(moranfast)
library(dismo)
library(dplyr)


# read in the rasters
obs <- rast("rdpa_ap_1h.tif")
preds <- rast("apmod_full_ras.tif")

# make same crs
preds <- project(preds, obs)


### random sample assess SAC and AUC

# loop through 100 iterations, in each iteration:
#  make random sample of 100,000 cells
#  check moran's I
#  calculate auc

for(i in 1:100){
  
  set.seed(i) 
  
  # create random sample
  rnd <- spatSample(x = obs,
                    size = 100000,
                    method = "random",
                    replace = F,
                    na.rm = T,
                    #as.points = T,
                    xy = T)
  
  # rename the obs column
  rnd <- rename(rnd, obs = 3)
  
  # extract the pred values
  rnd$preds <- extract(x = preds, y = rnd[,c("x","y")])[,2]
  
  # remove NA values
  rnd <- na.omit(rnd)
  
  # calculate auc
  pres <- subset(rnd, obs == 1)
  abs <- subset(rnd, obs == 0)
  eval <- dismo::evaluate(p = pres$preds, a = abs$preds)
  
  # calculate thresholds
  threshs <- as.data.frame(threshold(eval))
  
  # calculate resids
  rnd <- mutate(rnd, resids = obs - preds)
  
  # calculate morans I
  mI <- moranfast(rnd$resids, rnd$x, rnd$y)
  
  # make row of results
  row <- data.frame(iter = i,
                    AUC = eval@auc,
                    mI = mI$observed,
                    n = nrow(rnd),
                    pres = nrow(pres))
  row <- cbind(row, threshs)
  
  # export results
  if(i == 1){results <- row}
  if(i >  1){results <- rbind(results, row)}
  
  print(row)
  
  
}

# export results
write.csv(results, file = "ap_full_full_perf.csv")


################################################################################

## UNEVEN COMBINE

#### COMBINE RANDOMFOREST MODELS OF DIFFERENT SIZES TO GET A FINAL MODEL

## the base combine() function in randomForest package only works when models
## trained on datsets that are exactly the same size. This works if trained
## on datasets of different lengths

##   as the votes matrices are compromised by this process, it is not useful
##   for calculating variable importance, only for prediction and partial plots

##  code copied from user joran at
##  https://stackoverflow.com/questions/19170130/combining-random-forests-built-with-different-training-sets-in-r

uneven_combine <- function (...) 
{
  pad0 <- function(x, len) c(x, rep(0, len - length(x)))
  padm0 <- function(x, len) rbind(x, matrix(0, nrow = len - 
                                              nrow(x), ncol = ncol(x)))
  rflist <- list(...)
  areForest <- sapply(rflist, function(x) inherits(x, "randomForest"))
  if (any(!areForest)) 
    stop("Argument must be a list of randomForest objects")
  rf <- rflist[[1]]
  classRF <- rf$type == "classification"
  trees <- sapply(rflist, function(x) x$ntree)
  ntree <- sum(trees)
  rf$ntree <- ntree
  nforest <- length(rflist)
  haveTest <- !any(sapply(rflist, function(x) is.null(x$test)))
  vlist <- lapply(rflist, function(x) rownames(importance(x)))
  numvars <- sapply(vlist, length)
  if (!all(numvars[1] == numvars[-1])) 
    stop("Unequal number of predictor variables in the randomForest objects.")
  for (i in seq_along(vlist)) {
    if (!all(vlist[[i]] == vlist[[1]])) 
      stop("Predictor variables are different in the randomForest objects.")
  }
  haveForest <- sapply(rflist, function(x) !is.null(x$forest))
  if (all(haveForest)) {
    nrnodes <- max(sapply(rflist, function(x) x$forest$nrnodes))
    rf$forest$nrnodes <- nrnodes
    rf$forest$ndbigtree <- unlist(sapply(rflist, function(x) x$forest$ndbigtree))
    rf$forest$nodestatus <- do.call("cbind", lapply(rflist, 
                                                    function(x) padm0(x$forest$nodestatus, nrnodes)))
    rf$forest$bestvar <- do.call("cbind", lapply(rflist, 
                                                 function(x) padm0(x$forest$bestvar, nrnodes)))
    rf$forest$xbestsplit <- do.call("cbind", lapply(rflist, 
                                                    function(x) padm0(x$forest$xbestsplit, nrnodes)))
    rf$forest$nodepred <- do.call("cbind", lapply(rflist, 
                                                  function(x) padm0(x$forest$nodepred, nrnodes)))
    tree.dim <- dim(rf$forest$treemap)
    if (classRF) {
      rf$forest$treemap <- array(unlist(lapply(rflist, 
                                               function(x) apply(x$forest$treemap, 2:3, pad0, 
                                                                 nrnodes))), c(nrnodes, 2, ntree))
    }
    else {
      rf$forest$leftDaughter <- do.call("cbind", lapply(rflist, 
                                                        function(x) padm0(x$forest$leftDaughter, nrnodes)))
      rf$forest$rightDaughter <- do.call("cbind", lapply(rflist, 
                                                         function(x) padm0(x$forest$rightDaughter, nrnodes)))
    }
    rf$forest$ntree <- ntree
    if (classRF) 
      rf$forest$cutoff <- rflist[[1]]$forest$cutoff
  }
  else {
    rf$forest <- NULL
  }
  #
  #Tons of stuff removed here...
  #
  if (classRF) {
    rf$confusion <- NULL
    rf$err.rate <- NULL
    if (haveTest) {
      rf$test$confusion <- NULL
      rf$err.rate <- NULL
    }
  }
  else {
    rf$mse <- rf$rsq <- NULL
    if (haveTest) 
      rf$test$mse <- rf$test$rsq <- NULL
  }
  rf
}
